# Supplementary material for: Infantile Sinonasal Tract Myxomas with Orbital Involvement: Presentation of Two Cases and Comprehensive Literature Review
Source: J Clin Med. 2024 Nov 13;13(22):6818. doi: 10.3390/jcm13226818 (PMC11595077; doi:10.3390/jcm13226818)
Supplement: Supplementary file 1 [file jcm-13-06818-s001.zip]

Archive with 1 entries (1 files):
- jcm-3295984-supplementary.pdf
